# Supplementary material for: Intraocular Lens Power Calculation after Small Incision Lenticule Extraction
Source: Sci Rep. 2020 Apr 6;10:5982. doi: 10.1038/s41598-020-63118-0 (PMC7136233; doi:10.1038/s41598-020-63118-0)
Supplement: Supplementary file 1 — Supplementary Information. [file 41598_2020_63118_MOESM1_ESM.xlsx]

## Sheet: Raw data
Intraocular Lens Power Calculation after Small Incision Lenticule Extraction								Manifest refraction preoperative				Manifest refraction postoperative			IOL Master 500 measurements								predicted residual refraction with respective IOL power calculation formula
							Patient ID	Sphere_preop	Cylinder_preop	Axis_preop		Sphere_post	Cylinder_post	Axis_post	Axial length	Anterior chamber depth	K1_IOLMaster	K2_IOLMaster	White to white	True Net Power (D, 4.0mm zone, centered on corneal apex)	IOL power ray tracing	predicted residual refraction ray tracing	Haigis-L	BarrettTrueK history	BarrettTrueK no history	Shammas	Masket	Modified Masket	Potvin-Hill
Nikolaus Luft							1	-3.75	-1.75	175		0.75	-0.5	11	26.14	4.04	8.89	8.66	12.4	37	20	-0.103	0.8	0.54	0.65	1.05	0.26	0.6	0.56
Jakob Siedlecki							2	-2.25	-1	29		0	-0.25	25	23.88	3.73	8.12	7.92	12.1	40.7	21.5	-0.032	0.71	0.54	0.71	0.88	0.43	0.58	0.26
Benedikt Schworm							3	-5.25	-4.25	176		0.75	-1	2	24.95	3.78	8.58	8.32	12.1	37.9	22	-0.091	0.15	0.49	-0.01	0.43	0.65	1.14	0.33
Thomas C. Kreutzer							4	-3.25	-0.25	64		-1.5	-0.75	171	25.31	3.3	8.17	7.97	11.7	40.3	18	-0.163	0.3	-0.26	0.04	0.27	-0.24	-0.18	0.13
Wolfgang J. Mayer							5	-0.5	-4.5	1		0.25	-0.75	10	24.21	3.48	8.46	8.21	12.2	38.9	23	-0.07	0.49	-0.03	0.34	0.78	-0.03	0.12	0
Siegfried G. Priglinger							6	-3.75	-0.25	12		0.5	-0.5	174	24.82	3.61	8.61	8.33	12.5	38	22	-0.017	0.53	0.27	0.39	0.83	0.28	0.54	0.4
Martin Dirisamer							7	-3.5	-2.25	177		-0.5	-0.25	177	23.98	3.57	8	7.88	12.3	40.6	21	-0.015	0.45	0.57	0.45	0.53	0.49	0.73	0.41
							8	-7	-1	160		0	-0.5	61	27.32	3.76	9.21	9.06	12.3	35.5	19	-0.098	1.11	0.68	0.64	1.22	0.28	0.78	0.56
							9	-4.25	-0.5	87		-0.25	0		26.26	4.06	8.5	8.5	12.8	38.1	18	0.171	0.59	0.53	0.72	0.9	0.17	0.44	0.82
							10	-4.5	-0.25	30		0.5	0		23.49	3.23	8.35	8.23	12.1	39.3	24.5	0.111	0.87	0.85	0.62	1.2	0.84	1.18	-0.03
							11	-6	-1	157		-0.75	-0.5	162	25.31	3.27	8.6	8.5	12.2	38.1	20.5	0.033	0.96	0.75	0.74	1.28	0.93	1.27	0.25
							12	-5.5	-0.25	154		-0.75	-0.25	49	24.93	3.97	8.3	8.18	12.3	39	21	-0.153	-0.15	-0.08	-0.16	0.45	-0.04	0.6	0.55
							13	-5.75	-1.25	95		0	-0.5	94	24.88	3.65	8.49	8.27	11.7	38.2	21.5	0.161	0.3	0.38	0.12	0.59	0.56	0.95	0.48
							14	-5.5	-0.5	179		0	0		24.28	3.5	8.23	8.16	12	39.3	22	0.146	0.34	0.56	0.24	0.58	0.62	0.98	0.22
							15	-4.75	-2.5	39		-0.25	-0.25	176	25.32	3.68	8.52	8.37	12.1	38.1	20.5	-0.112	0.42	0.39	0.28	0.71	0.56	0.91	0.47
							16	-3.5	0			0.25	-0.25	39	24.31	3.87	8.08	7.93	12.2	40.5	20.5	0.06	0.39	0.43	0.39	0.5	0.36	0.58	0.34
							17	-1.75	0			0	-0.5	143	23.5	3.41	7.79	7.69	11.6	42.2	20.5	-0.126	0.93	0.52	0.77	0.82	0.46	0.52	0.22
							18	-1.75	-0.5	12		0.25	-0.25	13	24.73	4.03	8.32	8.11	12.8	39.2	21	-0.125	0.16	-0.12	0.22	0.38	-0.28	-0.16	0.43
							19	-5	-1.5	162		0.5	-0.5	170	26.2	4.33	8.37	8.27	12.6	38.7	17.5	-0.024	0.15	0.65	0.38	0.42	0.28	0.66	0.89
							20	-5.25	-0.5	6		0	-0.25	1	24.79	3.6	8.74	8.46	12	36.8	24	-0.058	-0.21	-0.48	-0.53	0.09	-0.35	0.01	0.09
							21	-4.75	-1.5	162		-0.25	-0.5	85	24.65	3.37	8.34	8.23	12	39.1	21	-0.087	0.68	0.64	0.55	0.96	0.76	1.07	0.3
							22	-3.5	-1	179		-0.25	-0.25	154	26.2	3.39	8.86	8.59	12.9	37.2	19.5	0.046	0.77	0.15	0.66	1.05	-0.03	0.19	0.27
							23	-1.25	-3.25	5		0.25	-0.25	8	23.75	3.14	8.3	8.08	12	39.2	24	-0.066	0.09	-0.33	-0.09	0.36	-0.25	-0.07	-0.21
							24	-5.5	-2.5	4		0	-0.5	171	25.41	3.61	9.04	8.9	11.8	35.9	23.5	-0.087	0.72	0.13	0.07	0.91	0.32	0.75	0.08
							25	-5.5	-0.75	171		0.5	-0.75	41	25.94	3.54	9.17	8.88	12.7	35.8	22	0.027	1	0.42	0.48	1.15	0.31	0.71	0.26
							26	-4	-1.25	6		0.25	-0.25	13	24.86	3.61	8.44	8.27	12.4	38.2	22	-0.149	-0.15	-0.18	-0.22	0.13	-0.12	0.19	0.13
							27	-1.25	-1	165		0.5	-0.5	174	25.12	3.84	8.34	8.17	12.4	39.2	19.5	0.043	0.59	0.18	0.57	0.84	0.14	0.24	0.65
							28	-4.25	-0.75	23		-0.25	-0.25	72	25.71	3.74	8.56	8.56	12.3	37.6	20.5	-0.113	0.19	-0.13	0.04	0.49	-0.17	0.1	0.24
							29	-4	0			-0.25	0		23.52	3.41	7.83	7.67	11.6	41.6	21	0.111	0.58	0.64	0.43	0.47	0.58	0.81	0.38
							30	-6.5	-0.25	175		0	-0.75	162	26.25	4.37	8.5	8.3	12.7	38.4	17.5	0.111	0.47	0.92	0.65	0.76	0.53	0.93	1.1
							31	-7.25	-0.5	114		0	-0.5	85	27.13	4.08	9.31	9.25	13.2	35	20	0.099	1.48	0.9	0.86	1.46	0.41	0.91	0.76
							32	-6.25	-0.5	108		-0.25	-0.25	8	26.53	3.81	8.81	8.49	12.5	37.3	18	0.054	0.83	0.86	0.78	1.13	0.56	0.95	0.96
							33	-2.25	-0.25	1		0.5	-0.25	118	24.87	3.88	8.29	8.23	12.8	39.8	19.5	-0.07	1.15	0.93	1.17	1.42	0.81	0.97	0.6
							34	-8.5	-0.5	30		-0.25	-0.25	46	25.45	3.4	8.82	8.73	12	36.8	22	-0.117	-0.66	0.72	0.32	1	0.97	1.51	0.16
							35	-5.25	-0.25	159		0.5	-0.25	174	25.83	3.9	8.85	8.63	12.5	36.7	21	0.1	0.51	0.29	0.26	0.77	0.21	0.59	0.58
							36	-5.75	-2	2		0.5	-0.25	65	25.27	3.77	8.83	8.77	12.3	36.6	23	0.158	0.52	0.4	0.14	0.78	0.54	1.01	0.17
							37	-3.25	0	0		0	-0.5	0	23.65	3.55	7.98	7.81	12.2	41.2	21	0.11	1.01	0.94	0.96	1.05	0.8	0.97	0.55
							38	-3.5	0	0		-0.25	0	0	24.8	4.06	8.07	8.02	12.1	40.2	19.5	-0.136	0.22	0.15	0.22	0.35	0.15	0.34	0.47
							39	-3.25	-2.5	6		1	-0.5	28	24.08	3.58	8.13	8	11.7	39.9	22	-0.143	0.14	0.37	0.04	0.3	0.41	0.75	0.13
							40	-4.75	-0.25	159		0.25	0	0	24.89	3.6	8.15	8.06	11.5	39.8	19.5	-0.025	0.32	0.41	0.21	0.5	0.61	0.93	0.4
							41	-6.5	-0.25	179		0	-0.25	177	26.81	3.79	9.19	8.82	12.2	35.7	19.5	0.13	1.03	0.6	0.61	1.19	0.31	0.75	0.85
							42	-3.25	-1.25	61		-0.5	-0.5	44	23.78	3.85	7.97	7.73	12.2	41.8	20	0.137	1.09	1.19	1.15	1.16	1.01	1.18	0.6
							43	-1.5	-0.75	1		0	0	0	23.22	3.43	7.88	7.65	11.6	42	22	-0.024	0.68	0.33	0.51	0.59	0.25	0.34	-0.02
							44	-2	-0.75	68		0	-0.25	148	23.33	3.25	7.68	7.55	11.9	42.6	21	-0.105	0.35	0.17	0.19	0.07	0.07	0.18	-0.23
							45	-1.25	-0.75	2		0.25	0	0	24.99	3.8	8.45	8.34	13	38.9	20.5	0.104	0.87	0.38	0.86	0.43	0.23	0.33	0.43
							46	-5	-4	4		0.75	-0.75	142	27.22	4.13	9.21	9.04	12.9	35.1	19	0.169	1.25	0.96	0.82	1.36	0.49	1	1.3
							47	-2.25	-2	175		0.25	-0.25	1	25.15	4.73	8.26	8.09	13.1	39.7	19	-0.102	0.5	0.36	0.42	0.48	0.19	0.39	0.82
							48	-4.25	-0.25	40		-0.5	-0.5	83	25.74	3.28	8.81	8.72	12.2	36.8	21	-0.133	0.8	0.06	0.45	1.09	0.04	0.27	0.3
							49	-6.25	-2.25	160		0.25	-1.25	175	25.95	3.5	9.24	8.75	12.2	35.9	22	-0.156	0.83	0.34	0.25	0.97	0.35	0.82	0.13
							50	-2.25	-2.25	13		0.5	-0.5	25	24.53	3.24	8.38	8.31	12.5	38.6	22	-0.099	0.53	0.25	0.43	0.83	0.28	0.51	0.21
							51	-5.75	-1.25	5		0	-0.75	76	25.36	3.41	8.86	8.6	12	36.8	22.5	-0.046	0.32	-0.03	-0.06	0.6	0.2	0.59	-0.03
							52	-1.25	-0.5	8		0	-0.5	4	24.65	3.57	8.45	8.28	12.5	38.8	21.5	0.048	0.73	0.01	0.65	1.03	-0.06	-0.01	0.34
							53	-6	-1.5	2		-0.25	-0.5	15	25.03	3.45	8.68	8.45	12	37.7	22	-0.067	0.55	0.46	0.29	0.49	0.64	1.04	0.17
							54	-3	-0.25	94		0	0	0	24.65	3.54	8.49	8.27	12.4	38.6	22	-0.121	0.45	0.06	0.34	0.74	0.06	0.25	0.14
							55	-5.5	-0.75	18		0	-0.75	20	26.33	3.89	8.9	8.61	12.3	36.7	19.5	0.128	0.68	0.45	0.52	0.94	0.19	0.54	0.8
							56	-0.25	-5.5	170		1.25	-1.75	168	24.36	4.04	8.15	7.95	12.3	40.3	20.5	-0.03	0.51	0.51	0.53	0.65	0.4	0.61	0.53
							57	-6	-0.5	102		0	-0.25	2	24.05	3.64	8.08	7.99	11.8	39.8	22	-0.004	0.06	0.47	-0.02	0.2	0.5	0.89	0.33
							58	-6	-0.75	180		-0.75	-0.25	170	24.2	3.39	8.42	8.13	12	38.9	23	0.004	0.12	0.26	0.05	0.47	0.33	0.68	-0.03
							59	-1	-1.5	23		0.25	-0.25	16	25.87	4.06	8.23	8.2	12.8	39.5	16.5	0.168	1.02	0.63	1	1.23	0.39	0.48	1.29
							60	-3.25	-0.5	81		0	-0.25	139	25.7	3.96	8.4	8.27	12.3	38.9	18.5	0.078	0.54	0.27	0.47	0.79	0.2	0.4	0.65
							61	-3.5	-0.25	65		0	-0.25	50	24.48	3.66	7.79	7.74	11.6	42.3	17	0.069	1.28	1.2	1.1	1.17	1.25	1.45	0.7
							62	-3.25	-1	169		1	-0.5	156	25.67	3.86	8.82	8.64	12	37	21	-0.042	0.77	0.31	0.46	1.05	0.29	0.58	0.58
							63	-6.25	-0.5	3		0.75	-0.5	180	25.35	3.71	8.55	8.43	12.3	37.9	21	-0.051	0.17	0.43	0.09	0.51	0.61	1.06	0.25
							64	-3.5	-1.75	168		0.5	-0.5	11	23.93	3.77	7.94	7.73	11.8	41.6	19.5	0.089	1.25	1.33	1.01	1.07	1.27	1.55	0.77
							65	-3	0			0	-0.25	163	23.83	3.66	8.14	7.99	12.5	40.3	22	0.015	0.84	0.6	0.73	0.9	0.44	0.6	0.34
							66	-2.5	0			0.25	0		23.18	3.78	7.92	7.83	12.6	41.1	23	0.022	0.91	0.66	0.67	0.67	0.34	0.5	0.4
							67	-5.25	-0.5	180		0.5	-0.75	148	25.07	4.01	8.6	8.34	12.5	38	21.5	0.145	0.5	0.42	0.27	0.64	0.44	0.81	0.5
							68	-1.25	-1.5	117		0.25	-0.25	92	23.19	3.14	8.03	7.88	11.5	40.3	24	0.162	0.17	-0.25	0.04	0.4	-0.17	-0.06	0.03
							69	-8.25	-1	5		0.25	-0.75	2	25.82	3.5	9.17	8.93	13.1	35.7	22	0.144	1.17	1.19	0.86	1.52	1.17	1.74	0.56
							70	-2.25	-0.5	110		0.25	-0.25	3	23.84	3.6	8.2	8.03	12.2	39.8	23	-0.142	0.32	-0.05	0.18	0.44	-0.13	0.02	0.03
							71	-2.75	-0.5	105		0.25	0		24.26	3.89	7.81	7.7	11.5	41.5	19	0.124	0.46	0.27	0.17	0.17	0.29	0.48	0.6
							72	-4.5	-0.25	67		0	-0.25	178	24.88	3.58	8.33	8.14	12.4	39.1	20.5	-0.1	0.23	0.29	0.26	0.53	0.35	0.63	0.33
							73	-3	0			0.25	-0.5	97	25.11	3.72	8.3	8.23	12.2	39.1	19.5	0.068	0.65	0.38	0.61	0.92	0.41	0.59	0.7
							74	-1.75	-1	165		0	-0.5	7	22.76	3.29	7.91	7.66	12	41.6	24	0.007	0.57	0.18	0.34	0.48	0.04	0.15	-0.08
							75	-6.25	-0.25	168		-0.25	-0.25	72	25.68	3.48	8.75	8.58	11.9	37.1	21	0.138	0.23	0.18	0.12	0.71	0.3	0.69	0.24
							76	-5.25	-2	175		-0.25	-0.25	25	24.29	3.6	8.39	8.19	11.9	38.5	23	0.143	0.1	0.23	-0.08	0.34	0.29	0.67	0.28
							77	-3	-1.75	26		-0.75	-0.25	135	23.8	3.44	7.94	7.81	11.8	41	21.5	0.019	0.19	0.06	0.09	0.2	0.03	0.2	-0.02
							78	-3	-0.5	161		0.5	-0.25	45	25.78	4.13	9.04	8.72	12.9	36.4	21.5	-0.031	1.08	0.31	0.65	1.18	0.02	0.25	0.72
							79	-3.25	-0.25	18		0.5	-0.75	171	24.77	4.02	8.23	8.02	12.2	40	19.5	-0.142	0.85	0.63	0.68	0.87	0.6	0.81	0.69
							80	-5.5	-1.5	4		0	0		25.74	3.94	8.7	8.67	12.5	37.1	21	-0.152	0.43	0.34	0.21	0.69	0.31	0.72	0.4
							81	-2.5	-0.75	180		0.25	-0.25	50	24.63	3.75	8.09	7.9	12.7	40.7	19	0.007	0.74	0.63	0.73	0.79	0.56	0.73	0.52
							82	-3.25	-0.5	120		0	-0.25	61	24.92	3.4	8.63	8.49	11.6	37.7	22.5	-0.055	0.24	-0.27	0.07	0.71	-0.09	0.12	-0.02
							83	-2	-0.5	90		0.5	-0.25	40	23.87	3.77	8.01	7.86	12.6	40.9	21	-0.067	0.85	0.64	0.74	0.76	0.44	0.58	0.48
							84	-4.25	-2.5	18		0	-0.5	65	24.87	3.4	8.97	8.72	12.3	36.6	24	-0.083	0.7	0.24	0.35	1.13	0.36	0.7	0
							85	-3.75	-1.25	180		1	-0.75	9	25.25	3.66	8.62	8.33	12.4	37.8	21.5	-0.088	-0.07	-0.11	-0.13	0.27	0	0.33	0.13
							86	-2	-0.25	72		0.25	-0.25	100	24.93	3.8	8.21	8.15	12.4	39.5	19.5	-0.091	0.66	0.3	0.62	0.84	0.26	0.38	0.71
							87	-5.75	-0.5	174		0	-0.25	55	25.17	3.97	8.35	8.22	12.4	38.9	20	-0.093	0.38	0.52	0.27	0.54	0.61	0.97	0.55
							88	-6	-1	161		0.25	-0.25	128	26.17	3.46	8.89	8.78	12	36.5	20	0.015	0.79	0.81	0.71	1.29	0.71	1.15	0.65
